# Supplementary material for: Tooth enamel nitrogen isotope composition records trophic position: a tool for reconstructing food webs
Source: Commun Biol. 2023 Apr 7;6:373. doi: 10.1038/s42003-023-04744-y (PMC10082005; doi:10.1038/s42003-023-04744-y)
Supplement: Supplementary file 4 — Supplementary Data 1-4 [file 42003_2023_4744_MOESM4_ESM.xlsx]

## Sheet: SuppData1_AfricanFauna
Supplementary Data 1: Summary data for modern African mammal specimens (n = 54) including diet, common name, species attribution, sample ID, locality, tooth sampled, carbon and nitrogen isotope values in ‰ with mean values grouped by diet, and nitrogen content in nmol/mg.
Water dependency after references 100-103 (or see footnote). Number of analyses, typically duplicates, are given in brackets.
Diet	Common Name	Taxon	Sample ID	Locality	Water Dependence	Tooth	d13Cbone-collagen (‰ vs. VPDB) Average	d13Cbone-collagen (‰ vs. VPDB) Standard Deviation	d13Cbone-collagen (‰ vs. VPDB) Number of Replicates	d13Cenamel (‰ vs. VPDB) Average	d13Cenamel (‰ vs. VPDB) Standard Deviation	d13Cenamel (‰ vs. VPDB) Number of Replicates	d15Nbone-collagen (‰ vs. AIR) Average	d15Nbone-collagen (‰ vs. AIR) Standard Deviation	d15Nbone-collagen (‰ vs. AIR) Number of Replicates	d15Nenamel (‰ vs. AIR) Average	d15Nenamel (‰ vs. AIR) Standard Deviation	d15Nenamel (‰ vs. AIR) Number of Replicates	Enamel N Content (nmol/mg) Average	Enamel N Content (nmol/mg) Standard Deviation	Enamel N Content (nmol/mg) Number of Replicates
Browser	Blue Diker	Philantomba monticola	ZMH-S-4484	Dondo, Angola	None	M3	-21.3	0.1	2	-13.3	0.6	2	7.8	0.1	2	7.4	0.1	2	3.7	0.1	2
Browser	Blue Diker	Philantomba monticola	ZMH-S-4483	Dondo, Angola	None	M3	-21.5	0	2	-12.9	0.6	2	5.3	0.1	2	4.3	0.4	2	5	0.2	2
Browser	Giraffe	Giraffa camelopardalis	ZMH-S-1869	Tanzania	Low	M3	-20.8	0	2	-11.8	0.2	2	6.2	0	2	7	0.3	2	5.5	0.3	2
Browser	Giraffe	Giraffa camelopardalis	ZMH-S-9816	Wamba, Kenya	Low	M3	–	–	–	-10.1	0.1	2	–	–	–	6.4	0.3	2	7.7	1.6	2
Browser	Gorilla	Gorilla gorilla	ZMH-S-7902	Gabon	High	M3	–	–	–	-15.5	0.1	2	–	–	–	5.7	0.1	2	12.3	0.3	2
Browser	Gorilla	Gorilla gorilla	ZMH-S-8192	Cameroon	High	M3	–	–	–	-15.4	0.2	2	–	–	–	6.4	0.2	2	7.8	0.5	2
Browser	Gorilla	Gorilla gorilla	ZMH-S-7113	Sanga, Congo	High	M3	–	–	–	-14.5	0.3	2	–	–	–	4.4	0.9	2	4.6	1.4	2
Browser	Gorilla	Gorilla gorilla	ZMH-S-1857	Congo	High	M3	–	–	–	-15.9	0.3	2	–	–	–	6.8	0.5	2	7.1	0.6	2
Browser	Greater Kudu	Tragelaphus strepsiceros	ZMH-S-4510	Angola	Low	M3	–	–	–	-11.5	0.4	2	–	–	–	5.1	0.4	2	5.3	0.7	2
Browser	Greater Kudu	Tragelaphus strepsiceros	ZMH-S-4509	Rio Caporello, Angola	Low	M3	–	–	–	-12.5	0.8	2	–	–	–	6.3	–	1	4.9	–	1
Browser	Greater Kudu	Tragelaphus strepsiceros	ZMH-S-5648	Ruacana, Angola	Low	M3	-19.6	0	2	-12	0.2	2	7.2	0.1	2	5.5	0.6	2	4	0	2
Browser	Greater Kudu	Tragelaphus strepsiceros	ZMH-S-4508	Taka, Angola	Low	M3	–	–	–	-11.1	–	1	–	–	–	5.9	–	1	4.3	–	1
Browser	Rhino, Black	Diceros bicornis	ZMH-S-2553	Hluhluwe Reserve, South Africa	High	M3	-20.5	0	2	-12.6	0.4	2	5.1	0	2	5.3	0.5	2	2.1	0.1	2
Browser	Rhino, Black	Diceros bicornis	ZMH-S-1865	East Africa	High	M3	-22.2	0	2	-13.2	0.2	2	4.7	0.2	2	4.7	0.2	2	6	1.2	2
Browser Mean Values (n = 14)							-20.9833	0.897589	12	-13.0214	1.75244	27	6.05	1.24056	12	5.8	0.970329	26	5.6	2.4	26
Grazer	African Buffalo	Syncerus caffer	ZMH-S-6773	Aberdare, Kenya	High	M3	-12.9	0	2	-2.9	–	1	6.1	0.1	2	5	0	2	4.7	0.4	2
Grazer	African Buffalo	Syncerus caffer	ZMH-S-5649	Dirico, Angola	High	M3	-9.5	0	2	-0.6	0.1	2	7.2	0	2	6	–	1	3.7	–	1
Grazer	African Buffalo	Syncerus caffer	ZMH-S-3913	Dondo, Angola	High	M3	-9.2	0	2	-2.6	0.1	2	4.1	0.1	2	5.8	–	1	4.2	–	1
Grazer	African Buffalo	Syncerus caffer	ZMH-S-9566	Tanzania	High	M3	-10.4	0.1	2	-1.3	0.2	2	8.7	0.2	2	6.8	0.1	2	4.7	0.7	2
Grazer	Hippo	Hippopotamus amphibius	ZMH-S-9588	no information available	High	M3	–	–	–	-7.4	0.4	2	–	–	–	7.3	0.2	2	3.7	0.2	2
Grazer	Oribi	Ourebia ourebi	ZMH-S-7943	Cambembe, Angola	None	M3	-7.9	–	1	0.4	0.1	2	4.5	–	1	3.9	0.5	2	6.1	0.1	2
Grazer	Oribi	Ourebia ourebi	ZMH-S-7944	Chana, Angola	None	M3	-9.3	0	2	-0.2	0.4	2	4.7	0	2	4	0.2	2	5.6	1	2
Grazer	Rhino, White	Ceratotherium simum	ZMH-S-2552	Umfolozi Reserve, South Africa	High	M2	-8.2	0	2	0.4	0.4	2	6	0	2	6.5	1.5	2	3.7	1.2	2
Grazer	Warthog	Phancochoerus aethiopicus	ZMH-S-4511	Cubal, Angola	Low	M3	-8.2	0.1	2	-3.2	0.2	2	4.4	0	2	3.5	0.7	2	3.7	0.1	2
Grazer	Warthog	Phancochoerus aethiopicus	ZMH-S-4490	Cubal, Angola	Low	M2	-8.1	0	2	-2.6	0.3	2	5	0.1	2	4.5	1.2	2	3.4	0.9	2
Grazer	Warthog	Phancochoerus aethiopicus	ZMH-S-6739	Nanyuki, Kenya	Low	M3	-7.3	0	2	-1.9	0.2	2	9	0	2	8.4	0.3	2	2.9	0.9	2
Grazer	Wildebeest, Black	Connochaetes gnu	ZMH-S-7938	no information available	High	M3	–	–	–	1.8	0.2	2	–	–	–	6.8	–	1	4.6	–	1
Grazer	Wildebeest, Blue	Connochaetes taurinus	ZMH-S-6775	Kajiado, Kenya	High	M3	-6.6	0.1	2	1.9	1.3	2	8.2	0	2	6.5	0.5	2	3.7	0.2	2
Grazer	Wildebeest, Blue	Connochaetes taurinus	ZMH-S-6774	Kenya	High	M3	–	–	–	1.8	0.2	2	–	–	–	6.5	0.9	2	3.4	0.4	2
Grazer	Wildebeest, Blue	Connochaetes taurinus	ZMH-S-6776	Narok/Maasai-Mara, Kenya	High	M3	-6.8	0	2	1.4	–	1	8.5	0.2	2	9.6	0.1	2	3.4	0	2
Grazer Mean Values (n = 15)							-8.7	1.73886	23	-1	2.53546	28	6.36667	1.86661	23	6.07333	1.69683	27	4.1	0.883984	27
Mixed Feeder	African Elephant	Loxodonta africana	ZMH-S-8397	Cunene, Angola	High	M4-6	-19	0.1	2	-10.7	0.2	2	7.9	0	2	5.4	1.6	2	2.5	0	2
Mixed Feeder	African Elephant	Loxodonta africana	ZMH-S-8232	Virunga National Park, Uganda	High	M4-6	-21.8	0	2	-12.7	0.3	2	7.6	0.1	2	5.9	0.8	2	4.5	0.9	2
Mixed Feeder	African Elephant	Loxodonta africana	ZMH-S-8398	Cunene, Angola	High	M4-6	-20.4	0	2	-10.6	0.1	2	12.3	0	2	10	0	2	7.9	5.5	2
Mixed Feeder	Impala	Aepyceros melampus	ZMH-S-5687	Secadiva, Angola	High	M3	–	–	–	-4.4	0.2	2	–	–	–	6.78	0.2	2	3.1	0	2
Mixed Feeder	Impala	Aepyceros melampus	ZMH-S-5688	Secadiva, Angola	High	M3	–	–	–	-7.4	0.2	2	–	–	–	7.2	0.3	2	7.8	3.1	2
Mixed Feeder	Springbok	Antidorcas marsupialis	ZMH-S-4539	Capolopoppo, Angola	Low	M3	–	–	–	-10.6	0.1	2	–	–	–	9.2	0.4	2	3.6	0.1	2
Mixed Feeder	Springbok	Antidorcas marsupialis	ZMH-S-3776	Capolopoppo, Angola	Low	M3	–	–	–	-8.8	0.5	2	–	–	–	8.3	0.7	2	3.4	0.1	2
Mixed Feeder Mean Values (n = 7)							-20.4	1.4	6	-9.31429	2.73156	14	9.26667	2.63122	6	7.54	1.70035	14	4.68571	2.24308	14
Herbivore Mean Values (n = 36)							-13.881	6.2987	41	-7.29167	5.9922	69	6.69048	2.04326	41	6.25222	1.557	67	4.85	1.99349	67
Omnivore	Baboon, Yellow	Papio cynocephalus	ZMH-S-6791	Lake Baringo, Kenya	High	M3	–	–	–	-10.7	0.4	2	–	–	–	7.3	0.2	2	2.4	0.2	2
Omnivore	Baboon, Yellow	Papio cynocephalus	ZMH-S-6790	Lake Baringo, Kenya	High	M3	–	–	–	-9.5	0.3	2	–	–	–	8	0.1	2	2.6	0.1	2
Omnivore	Baboon, Yellow	Papio cynocephalus	ZMH-S-6795	Lake Baringo, Kenya	High	M3	–	–	–	-7.5	0.3	2	–	–	–	7.2	0.8	2	2.1	0.3	2
Omnivore	Baboon	Papio sp.	ZMH-S-10960	Makania, Tanzania	High	M3	–	–	–	-8	0.3	2	–	–	–	7.2	–	1	7.3	–	1
Omnivore Mean Values (n = 4)							–	–	0	-8.925	1.45688	8	–	–	0	7.425	0.386221	7	3.6	2.47521	7
Carnivore	African Wild Dog	Lycaon pictus	ZMH-S-3797	Capelongo, Angola	High	M2	-18.1	0	2	-11.1	0.2	2	7.8	0.1	2	7.9	0.7	3	7.1	2.2	3
Carnivore	African Wild Dog	Lycaon pictus	ZMH-S-4678	Capelongo, Angola	High	M2	-16.3	0	2	-11.7	0.2	2	9.6	0	2	10.4	0.2	2	9.1	0.2	2
Carnivore	Leopard	Panthera pardus	ZMH-S-4682	Luati, Angola	Low	M1	-13.4	0.7	2	-8.8	0.2	2	7.4	0.1	2	7.2	0.5	2	3.9	0	2
Carnivore	Leopard	Panthera pardus	ZMH-S-4683	Angola	Low	M1	–	–	–	-10.5	0	2	–	–	–	8	0.3	2	5.2	1.6	2
Carnivore	Lion	Panthera leo	ZMH-S-4677	Angola	Low	M1	-12.6	0	2	-7.5	0.3	2	10.6	0.1	2	9.8	0.8	3	4.8	1.4	3
Carnivore	Lion	Panthera leo	ZMH-S-5178	Angola	Low	M1	-11.6	0	2	-6.9	0.1	2	11	0	2	9.8	0.6	3	4.1	0.7	3
Carnivore	Lion	Panthera leo	ZMH-S-8028	Dondo, Angola	Low	M1	-6.8	0	2	-4.5	–	1	9.4	0.1	2	8.4	–	1	3.9	–	1
Carnivore	Lion	Panthera leo	ZMH-S-8666	Etosha Pan, Namibia	Low	M1	-9.8	0	2	-4.4	–	1	12.6	0	2	9.2	1.1	2	5.1	1.9	2
Carnivore	Lion	Panthera leo	ZMH-S-7888	Koma-Region, Tanzania	Low	M1	-6.6	0.1	2	-1.7	0.3	2	10.3	0.1	2	10.3	0	2	3.9	0.2	2
Carnivore	Spotted Hyena	Crocuta crocuta	ZMH-S-3236	Kenya	High	M1	-7.1	0	2	-3.1	0.2	2	9.6	0	2	11.1	0.1	2	3.4	0.2	2
Carnivore	Spotted Hyena	Crocuta crocuta	ZMH-S-949	Uganda	High	M1	–	–	–	-4.3	0.2	2	–	–	–	14.9	0.4	2	3.2	0.2	2
Carnivore	Spotted Hyena	Crocuta crocuta	ZMH-S-5629	Dirico, Angola	High	M1	-16.5	0	2	-11.5	0.1	2	9.8	0	2	9.2	1.1	2	3.5	0.4	2
Carnivore	Spotted Hyena	Crocuta crocuta	ZMH-S-4675	Dondo, Angola	High	M1	-10.8	0.1	2	-7	0.3	2	8.9	0.1	2	10.5	0.1	2	4.2	0.2	2
Carnivore	Spotted Hyena	Crocuta crocuta	ZMH-S-8034	Kirawira/Serengeti, Tanzania	High	M1	-5.5	0	2	-2.6	0.1	2	11	0	2	12.4	–	1	9.6	–	1
Carnivore Mean Values (n = 14)							-11.2583	4.27008	24	-6.82857	3.48015	26	9.83333	1.42722	24	9.93571	1.99214	29	5.07143	2.06674	29
Hempson, G., Archibald, S. & Bond, W. A continent-wide assessment of the form and intensity of large mammal herbivory in Africa. Science 350, 1056-1061, doi:10.1126/science.aac7978 (2015).
Bothma, J. d. P. Water-use by southern Kalahari leopards. South African Journal of Wildlife Research 35, 131-137 (2005).
Wilson, D. E. & Mittermeier, R. A. Handbook of the Mammals of the World. Vol. 1 (Lynx Wsicions, 2009).
Hamilton, W. J. Namib Desert chacma baboon (Papio ursinus) use of food and water resources during a food shortage. Madoqua 1986, 397-407 (1986).

## Sheet: SuppData2_MarklotFauna
Supplementary Data 2: Summary data for fossil (Tam Hay Marklot) specimens including diet, common name, species attribution, sample ID, and carbon, nitrogen, and zinc isotope values in ‰ with mean values grouped by diet.
d13C values of the THM fossils for which both collagen and enamel carbon isotope values were available have been corrected (by -0.7 ‰) to account for shifts in the d13C of atmospheric CO2 after references 98, 104, to permit direct comparison with African mammals collected between 1950 and 1970.
Zinc values taken from Bourgon et al. 2020.. All individuals were adults
Diet	Common Name	Taxon	SEVA Sample ID	THM Sample ID	Tooth	d13Cdentin-collagen (‰ vs. VPDB) Average	d13Cdentin-collagen (‰ vs. VPDB) Average Corr. d13Catm	d13Cdentin-collagen (‰ vs. VPDB) Standard Deviation	d13Cdentin-collagen (‰ vs. VPDB) Number of Replicates	d13Cenamel (‰ vs. VPDB) Average	d13Cenamel (‰ vs. VPDB) Average Corr. d13Catm	d13Cenamel (‰ vs. VPDB) Standard Deviation	d13Cenamel (‰ vs. VPDB) Number of Replicates	d15Nbone-collagen (‰ vs. AIR) Average	d15Nbone-collagen (‰ vs. AIR) Standard Deviation	d15Nbone-collagen (‰ vs. AIR) Number of Replicates	d15Nenamel (‰ vs. AIR) Average	d15Nenamel (‰ vs. AIR) Standard Deviation	d15Nenamel (‰ vs. AIR) Number of Replicates	Enamel N Content (nmol/mg) Average	Enamel N Content (nmol/mg) Standard Deviation	Enamel N Content (nmol/mg) Number of Replicates	d66Znenamel (‰ vs. JMC) Average	d66Znenamel (‰ vs. JMC) Standard Deviation	d66Znenamel (‰ vs. JMC) Number of Replicates
Browser	Sumatran serow	Capricornis sumatrensis	34493	MI-24	M3	–	–	–	–	-15.2		–	1	–	–	–	8.9	0.1	2	7.4	0.2	2	0.78	0.02	2
Browser	Javan rhinoceros	Rhinoceros sondaicus	34556	MI-686	M3	-24	-24.7	–	1	-15.7	-16.4	0.1	2	6.6	–	1	7.5	0.3	2	6.5	2.3	2	0.52	0.01	2
Browser Mean Values (n = 2)						-24	-24.7	–	1	-15.4	-16.4	0.4	3	6.6	–	1	8.2	1	4	7	0.7	4	0.65	0.18	4
Grazer	Asian buffalo	Bubalus bubalis	34524	MI-654	P2/P3?	–	–	–	–	-0.8	–	–	1	–	–	–	4	0	2	9.3	1.3	2	0.81	0.01	2
Grazer	Bovine indet.	Bos sp.	34527	MI-657	P2	-9.2	-9.9	–	1	-1.5	-2.2	–	1	3.2	–	1	2.6	0.1	2	7.6	0.2	2	0.77		1
Grazer Mean Values (n = 2)						-9.2	-9.9	–	1	-1.1	-2.2	0.5	2	3.2	–	1	3.3	1	4	8.5	1.2	4	0.79	0.03	3
Mixed Feeder	Indian muntjac	Muntiacus muntjak	34517	MI-629	M3	-21	-21.7	–	1	-12.9	-13.6	0	2	10.6	–	1	7.6	0.4	2	5.9	0.2	2	0.29	0.1	2
Mixed Feeder Mean Value (n = 1)						-21	-21.7	–	1	-12.9	-13.6	–	2	10.6	–	2	7.6	–	2	5.9	–	2	0.29	–	2
Herbivore Mean Values (n = 5)						-18.1	-18.7667	7.8239	3	-9.2	-10.7333	7.4	7	6.8	3.7	3	6.1	2.7	10	7.3	1.3	10	0.63	0.22	9
Omnivore	Asian black bear	Ursus thibetanus	34501	MI-119	M2	–	–	–	–	-13.3	–	–	1	–	–	–	8.8	0.1	2	5.3	0.2	2	0.37	0.02	2
Omnivore	Wild boar	Sus cf. scrofa	34537	MI-666	P4	-21.7	-22.4	–	1	-13.3	-14	–	1	8.1	–	1	4.9	0	2	4.4	0	2	0.32	0.08	2
Omnivore	Wild boar	Sus cf. scrofa	34538	MI-667	P4	–	–	–	–	-13.7	–	–	1	–	–	–	5.8	0.6	2	4.4	0.8	2	0.61	0.03	2
Omnivore	Macaque	Macaca sp.	34548	MI-696	M1/M2?	–	–	–	–	-14.3	–	–	1	–	–	–	9.9	0.1	2	7.6	0.3	2	0.15	0.03	2
Omnivore Mean Values (n = 4)						-21.7	-22.4	–	1	-13.7	-14	0.5	4	8.1	–	1	7.4	2.4	8	5.4	1.5	8	0.36	0.19	8
Carnivore	Asian leopard	Panthera pardus	34505	MI-136	P4	–	–	–	–	-13.4	–	–	1	–	–	–	11.1	0.5	2	6.1	0.4	2	0.08	0.02	2
Carnivore Mean Value (n = 1)						–	–	–	–	-13.4	–	–	1	–	–	–	11.1	–	2	6.1	–	2	6.15	–	2
Hare, V. J., Loftus, E., Jeffrey, A. & Ramsey, C. B. Atmospheric CO2 effect on stable carbon isotope composition of terrestrial fossil archives. Nature communications 9, 1-8 (2018).
Cerling, Harris, J. M. & Passey, B. H. Diets of East African bovidae based on stable isotope analysis. Journal of Mammalogy 84, 456-470, doi:10.2307/1383890 (2003).

## Sheet: SuppData3_N_Standards
Supplementary Data 3: Compliation of standard values analysed with faunal enamel samples measured using the oxidation-denitrification method for d15N isotopes.
N Batch	Measured Blank				Amino Acid Standard USGS-40 d15N -4.5 ± 0.06 ‰		Amino Acid Standard USGS-41 d15N +47.57 ± 0.11 ‰		Amino Acid Standard USGS-65 d15N +20.68 ± 0.06 ‰		Coral Standard PO-1 d15N 6.1 ± 0.2 ‰				Coral Standard LO-1 d15N 10.2 ± 0.2 ‰				Modern Tooth Enamel Standard AG-Lox d15N 4.2 ± 0.5 ‰				Fossil Tooth Enamel Standard Noto-1 d15N 13.7 ± 0.5 ‰
	N Content (nmol/ml)		d15N value (‰ vs. AIR)		d15N value (‰ vs. AIR)		d15N value (‰ vs. AIR)		d15N value (‰ vs. AIR)		N Content (nmol/mg)		d15N value (‰ vs. AIR)		N Content (nmol/mg)		d15N value (‰ vs. AIR)		N Content (nmol/mg)		d15N value (‰ vs. AIR)		N Content (nmol/mg)		d15N value (‰ vs. AIR)
	Avg	StDev	Avg	StDev	Avg	StDev	Avg	StDev	Avg	StDev	Avg	StDev	Avg	StDev	Avg	StDev	Avg	StDev	Avg	StDev	Avg	StDev	Avg	StDev	Avg	StDev
Batch 5	0.34	0.1	-14.7	3.3	-4.38612	0.123978	48.5708	0.193854	–	–	2.29652	0.0715957	6.71439	0.0889403	2.41053	0.0559461	10.6661	0.163752	12.1173	0.44572	4.62777	0.358876	5.86639	0.189254	14.1879	0.349479
Batch 7	0.64	0.2	-0.41	2.3	-4.40852	0.190973	49.2488	2.04934	–	–	2.52652	0.191068	6.35035	0.215708	3.10871	0.865887	10.0165	0.133792	11.6531	0.367599	4.49784	0.19079	6.61481	0.154588	13.4986	0.180629
Batch 8	0.409393	0.07	-3.05281	0.309933	-4.63474	0.1125	48.7502	0.385815	–	–	2.57632	0.0280911	6.02646	0.230952	2.62178	0.136857	9.97739	0.365841	11.7834	1.21447	4.36493	0.352812	6.29588	0.171507	13.8302	0.514102
Batch 9	0.329233	0.06	-7.53732	3.14	-4.42698	0.198319	48.0822	0.028559	–	–	2.54247	0.0931069	6.31659	0.396452	2.52895	0.0314808	10.2807	0.0933748	12.099	0.720321	4.55909	0.0307101	6.30528	0.151664	13.9097	0.686587
Batch 10	0.283054	0.03	-5.01398	0.0585198	-4.93531	0.866815	48.323	–	–	–	2.49847	0.0940623	6.32873	0.0806586	2.59627	0.11457	10.4287	0.0803602	11.7278	0.973222	3.63842	0.401447	6.9	0.8	13.7	0.2
Batch 11	0.370737	0.0911373	-0.416876	1.58473	-4.48204	0.509413	47.8939	0.19664	20.7331	–	2.47064	0.179629	6.12839	0.126855	2.57232	0.0815846	9.98838	0.0562873	11.8891	0.966235	3.52578	0.149388	7.01129	0.34328	13.3894	0.816236
Batch 12	0.313033	0.07	-2.48451	0.412012	-4.65209	0.0585134	48.1552	0.53575	20.789	0.194127	2.60708	0.243391	5.84327	0.359956	2.71223	0.0586107	9.43799	0.0638655	13.1594	0.550566	4.22775	0.13486	7.0921	0.168256	13.5128	0.0837103
Batch 14	0.330662	0.01	-1.36406	0.63783	-4.75628	0.0284935	–	–	20.7151	0.106246	2.67683	0.091491	6.04363	0.0447702	2.66022	0.07419	10.1207	0.167479	12.4943	0.936754	4.26958	0.0436292	6.6112	0.0738439	13.7788	0.0861788
Batch 15	0.334694	0.03	-0.5346	0.0737821	-4.71754	0.168192			20.5954	0.14508	2.38609	0.0556238	6.10139	0.100875	2.62027	0.154614	9.82976	0.211222	13.9924	0.24396	4.59076	0.117513	6.5837	0.150414	13.9243	0.0408724
Average (All Batches)	0.372312		-3.94602		-4.59996		48.432		20.7081		2.50899		6.20591		2.64792		10.0829		12.324		4.25577		6.58674		13.748
StDev (1s; All Batches)	0.106399		4.68885		0.187369		0.463339		0.0814742		0.114882		0.25341		0.192664		0.354392		0.781894		0.407447		0.390174		0.251698

## Sheet: SuppData4_C_and_O_Standards
Supplementary Data 4: Compliation of elephant tooth enamel (AG-Lox) standard values analysed with faunal enamel samples measured using the cold trap method for d13C and d18O isotopes.
AG-Lox (modern tooth enamel; d13C = -11.46 ‰; d18O = -1.50 ‰)
Batch 3
Standard	sample size (µg)	measured d13C (‰) VPDB	Differnce between measured and true value	corrected d13C (‰) VPDB	measured d18O (‰) VPDB	Differnce between measured and true value	corrected d18O (‰) VPDB	Amplitude 44		Amplitude Correction (AGLox)
Ag-Lox	not weighted	-12.823	-1.363	-11.3792	-2.758	-1.258	-1.42292	9158			d13C	d18O
Ag-Lox	not weighted	-12.855	-1.395	-11.4486	-3.077	-1.577	-1.54053	8143		RC	-0.318435	1.71442
Ag-Lox	not weighted	-12.693	-1.233	-11.3775	-3.447	-1.947	-1.42118	6121		Intercept	1.46107	-16.9746
Ag-Lox	not weighted	-12.885	-1.425	-11.4785	-3.002	-1.502	-1.46616	8146
Ag-Lox	not weighted	-12.994	-1.534	-11.6163	-3.34	-1.84	-1.6492	7442
Average in batch				-11.46			-1.5
Stdev (1σ) in batch				0.0977594			0.0964395
Batch 4
Standard	sample size (µg)	measured d13C (‰) VPDB	Differnce between measured and true value	corrected d13C (‰) VPDB	measured d18O (‰) VPDB	Differnce between measured and true value	corrected d18O (‰) VPDB	Amplitude 44		Amplitude Correction (AGLox)
AG Lox	not weighted	-12.697	-1.237	-11.3586	-3.655	-2.155	-1.65164	2140			d13C	d18O
AG Lox	not weighted	-12.863	-1.403	-11.4888	-2.828	-1.328	-1.46389	7918		RC	-0.0273869	0.4886
AG Lox	not weighted	-12.806	-1.346	-11.4155	-2.51	-1.01	-1.43594	14336		Intercept	-1.12834	-5.75022
AG Lox	not weighted	-12.912	-1.452	-11.5479	-3.023	-1.523	-1.47925	5482
AG Lox	not weighted	-12.78	-1.32	-11.4318	-3.164	-1.664	-1.33553	3061
AG Lox	not weighted	-12.967	-1.507	-11.5991	-2.998	-1.498	-1.52228	6301
AG Lox	not weighted	-12.852	-1.392	-11.4735	-2.748	-1.248	-1.46091	9270
AG Lox	not weighted	-12.778	-1.318	-11.3845	-2.608	-1.108	-1.58811	16017
AG Lox	not weighted	-12.813	-1.353	-11.4219	-2.57	-1.07	-1.50763	14683
AG Lox	not weighted	-12.861	-1.401	-11.4783	-2.768	-1.268	-1.55483	10784
Average in batch				-11.46			-1.5
Stdev (1σ) in batch				0.0734869			0.0873924
Batch 6
Standard	sample size (µg)	measured d13C (‰) VPDB	Differnce between measured and true value	corrected d13C (‰) VPDB	measured d18O (‰) VPDB	Differnce between measured and true value	corrected d18O (‰) VPDB	Amplitude 44		Amplitude Correction (AGLox)
Ag-Lox	not weighted	-12.79	-1.33	-11.4079	-2.299	-0.799	-1.41767	26036			d13C	d18O
Ag-Lox	not weighted	-12.798	-1.338	-11.4624	-3.17	-1.67	-1.39328	4375		RC	-0.026086	0.502016
Ag-Lox	not weighted	-12.833	-1.373	-11.4725	-2.812	-1.312	-1.51417	11357		Intercept	-1.11687	-5.98545
Ag-Lox	not weighted	-12.858	-1.398	-11.5044	-2.826	-1.326	-1.39674	8741
Ag-Lox	not weighted	-12.799	-1.339	-11.4478	-2.987	-1.487	-1.51107	7965
Ag-Lox	not weighted	-12.805	-1.345	-11.4803	-3.533	-2.033	-1.54743	2886
Ag-Lox	not weighted	-12.826	-1.366	-11.4608	-2.838	-1.338	-1.63065	13600
Ag-Lox	not weighted	-12.902	-1.442	-11.546	-2.972	-1.472	-1.58891	9583
Ag-Lox	not weighted	-12.694	-1.234	-11.3578	-3.265	-1.765	-1.50008	4479
Average in batch				-11.46			-1.5
Stdev (1σ) in batch				0.0538989			0.0839473
Batch 9
Standard	sample size (µg)	measured d13C (‰) VPDB	Differnce between measured and true value	corrected d13C (‰) VPDB	measured d18O (‰) VPDB	Differnce between measured and true value	corrected d18O (‰) VPDB	Amplitude 44		Amplitude Correction (AGLox)
Ag-Lox	not weighted	-13.002	-1.542	-11.581	-3.085	-1.585	-1.34228	10386			d13C	d18O
Ag-Lox	not weighted	-12.995	-1.535	-11.5056	-3.822	-2.322	-1.80456	6282		RC	0.136017	0.546416
Ag-Lox	not weighted	-12.88	-1.42	-11.453	-3.184	-1.684	-1.41708	9936		Intercept	-2.67891	-6.79609
Ag-Lox	not weighted	-12.86	-1.4	-11.5036	-2.936	-1.436	-1.45267	16696
Ag-Lox	not weighted	-12.844	-1.384	-11.4565	-3.168	-1.668	-1.55984	13286
Ag-Lox	not weighted	-12.958	-1.498	-11.4414	-3.5	-2	-1.37304	5141
Ag-Lox	not weighted	-12.846	-1.386	-11.4904	-3.022	-1.522	-1.54213	16802
Ag-Lox	not weighted	-12.787	-1.327	-11.3505	-3.218	-1.718	-1.41311	9269
Ag-Lox	not weighted	-12.827	-1.367	-11.4106	-3.266	-1.766	-1.5418	10744
Ag-Lox	not weighted	-12.736	-1.276	-11.4074	-2.925	-1.425	-1.55348	20487
Average in batch				-11.46			-1.5
Stdev (1σ) in batch				0.0642448			0.133492
Batch 16
Standard	sample size (µg)	measured d13C (‰) VPDB	Differnce between measured and true value	corrected d13C (‰) VPDB	measured d18O (‰) VPDB	Differnce between measured and true value	corrected d18O (‰) VPDB	Amplitude 44		Amplitude Correction (AGLox)
Ag-Lox	24	-12.539	-1.079	-11.423	-3.555	-2.055	-1.40931	3621			d13C	d18O
Ag-Lox	103	-12.881	-1.421	-11.4141	-2.837	-1.337	-1.48493	20042		RC	-0.205107	0.463809
Ag-Lox	34	-12.687	-1.227	-11.4936	-3.55	-2.05	-1.57951	5283		Intercept	0.564781	-5.94637
Ag-Lox	44	-12.657	-1.197	-11.3992	-3.407	-1.907	-1.58203	7230
Ag-Lox	51	-12.68	-1.22	-11.377	-3.318	-1.818	-1.59517	9011
Ag-Lox	57	-12.821	-1.361	-11.4905	-3.204	-1.704	-1.54349	10307
Ag-Lox	64	-12.827	-1.367	-11.5113	-3.208	-1.708	-1.5139	9587
Ag-Lox	67	-12.931	-1.471	-11.6047	-2.982	-1.482	-1.31204	10099
Ag-Lox	80	-12.829	-1.369	-11.4337	-2.912	-1.412	-1.39807	14138
Ag-Lox	91	-12.883	-1.423	-11.453	-3.017	-1.517	-1.58154	16744
Average in batch				-11.46			-1.5
Stdev (1σ) in batch				0.0670101			0.0971896
Batch 17
Standard	sample size (µg)	measured d13C (‰) VPDB	Differnce between measured and true value	corrected d13C (‰) VPDB	measured d18O (‰) VPDB	Differnce between measured and true value	corrected d18O (‰) VPDB	Amplitude 44		Amplitude Correction (AGLox)
Ag-Lox	26	-12.883	-1.423	-11.5921	-4.036	-2.536	-1.54739	6833			d13C	d18O
Ag-Lox	30	-12.684	-1.224	-11.3848	-3.909	-2.409	-1.50217	7529		RC	-0.0856806	0.843153
Ag-Lox	49	-12.687	-1.227	-11.3533	-3.555	-2.055	-1.48716	11255		Intercept	-0.534385	-9.93324
Ag-Lox	54	-12.931	-1.471	-11.5734	-3.439	-1.939	-1.60714	14890
Ag-Lox	63	-12.77	-1.31	-11.4242	-3.424	-1.924	-1.47587	12972
Ag-Lox	68	-12.811	-1.351	-11.4414	-3.195	-1.695	-1.48071	17118
Ag-Lox	75	-12.76	-1.3	-11.3947	-3.011	-1.511	-1.25429	16278
Ag-Lox	83	-12.903	-1.443	-11.5161	-3.297	-1.797	-1.75267	20941
Ag-Lox	88	-12.807	-1.347	-11.434	-3.12	-1.62	-1.43903	17808
Ag-Lox	98	-12.879	-1.419	-11.486	-2.937	-1.437	-1.45355	22509
Average in batch				-11.46			-1.5
Stdev (1σ) in batch				0.0800859			0.126904
Batch 18
Standard	sample size (µg)	measured d13C (‰) VPDB	Differnce between measured and true value	corrected d13C (‰) VPDB	measured d18O (‰) VPDB	Differnce between measured and true value	corrected d18O (‰) VPDB	Amplitude 44		Amplitude Correction (AGLox)
Ag-Lox	102	-12.722	-1.262	-11.4669	-2.943	-1.443	-1.39918	16489			d13C	d18O
Ag-Lox	29	-12.673	-1.213	-11.3998	-3.738	-2.238	-1.42631	4784		RC	0.0146169	0.620542
Ag-Lox	46	-12.572	-1.112	-11.3042	-3.461	-1.961	-1.37604	6894		Intercept	-1.39702	-7.56956
Ag-Lox	56	-12.698	-1.238	-11.4319	-3.579	-2.079	-1.56779	7764
Ag-Lox	73	-12.859	-1.399	-11.5737	-4.407	-2.907	-1.57816	2079
Ag-Lox	73	-12.713	-1.253	-11.4558	-3.295	-1.795	-1.66145	14269
Ag-Lox	81	-12.764	-1.304	-11.5062	-3.064	-1.564	-1.40384	13670
Ag-Lox	82	-12.771	-1.311	-11.517	-3.035	-1.535	-1.53569	17715
Ag-Lox	94	-12.735	-1.275	-11.4846	-2.898	-1.398	-1.55154	22663
Average in batch				-11.46			-1.5
Stdev (1σ) in batch				0.0771805			0.100565
Batch 19
Standard	sample size (µg)	measured d13C (‰) VPDB	Differnce between measured and true value	corrected d13C (‰) VPDB	measured d18O (‰) VPDB	Differnce between measured and true value	corrected d18O (‰) VPDB	Amplitude 44		Amplitude Correction (AGLox)
Ag-Lox	105	-12.834	-1.374	-11.5552	-2.961	-1.461	-1.55757	16056			d13C	d18O
Ag-Lox	15	-12.8	-1.34	-11.6239	-4.758	-3.258	-1.69761	3362		RC	-0.0656891	1.05974
Ag-Lox	28	-12.604	-1.144	-11.3975	-3.996	-2.496	-1.42673	5344		Intercept	-0.642656	-11.6658
Ag-Lox	32	-12.506	-1.046	-11.2901	-3.992	-2.492	-1.57436	6166
Ag-Lox	42	-12.652	-1.192	-11.4245	-3.434	-1.934	-1.20293	7353
Ag-Lox	45	-12.664	-1.204	-11.4414	-3.649	-2.149	-1.33974	6830
Ag-Lox	59	-12.77	-1.31	-11.5262	-3.589	-2.089	-1.62125	9427
Ag-Lox	68	-12.643	-1.183	-11.3948	-3.323	-1.823	-1.42633	10081
Ag-Lox	69	-12.737	-1.277	-11.4826	-3.388	-1.888	-1.59156	11081
Ag-Lox	71	-12.75	-1.29	-11.4923	-3.206	-1.706	-1.46308	11655
Ag-Lox	86	-12.699	-1.239	-11.4315	-3.185	-1.685	-1.59883	13513
Average in batch				-11.46			-1.5
Stdev (1σ) in batch				0.0901767			0.143817
Batch 21
Standard	sample size (µg)	measured d13C (‰) VPDB	Differnce between measured and true value	corrected d13C (‰) VPDB	measured d18O (‰) VPDB	Differnce between measured and true value	corrected d18O (‰) VPDB	Amplitude 44		Amplitude Correction (AGLox)
Ag-Lox	101	-12.896	-1.436	-11.5413	-3.058	-1.558	-1.59547	19270			d13C	d18O
Ag-Lox	28	-12.638	-1.178	-11.494	-3.634	-2.134	-1.42901	5354		RC	-0.164519	0.579727
Ag-Lox	33	-12.58	-1.12	-11.4403	-3.719	-2.219	-1.49887	5216		Intercept	0.268505	-7.18229
Ag-Lox	43	-12.636	-1.176	-11.4562	-3.657	-2.157	-1.57829	6657
Ag-Lox	48	-12.677	-1.217	-11.4383	-3.462	-1.962	-1.59067	9520
Ag-Lox	53	-12.736	-1.276	-11.519	-3.622	-2.122	-1.6743	8345
Ag-Lox	62	-12.717	-1.257	-11.4478	-3.183	-1.683	-1.41904	11457
Ag-Lox	76	-12.677	-1.217	-11.4077	-2.939	-1.439	-1.17565	11469
Ag-Lox	80	-12.694	-1.234	-11.3784	-3.129	-1.629	-1.52877	15196
Ag-Lox	86	-12.783	-1.323	-11.477	-3.144	-1.644	-1.50992	14334
Average in batch				-11.46			-1.5
Stdev (1σ) in batch				0.0493912			0.138071
